# Supplementary material for: Shear Performance of Horizontal Joints in Short Precast Concrete Columns with Sleeve Grouted Connections under Cyclic Loading
Source: PLoS One. 2016 Nov 18;11(11):e0165988. doi: 10.1371/journal.pone.0165988 (PMC5115676; doi:10.1371/journal.pone.0165988)
Supplement: S1 File — (XLSX) [file pone.0165988.s001.xlsx]

## Sheet: Sheet1
PSC-A-1		PSC-D-2		PSC-E-3		PSC-C-4
displacement(mm)	force(kN)	displacement(mm)	force(kN)	displacement(mm)	force(kN)	displacement(mm)	force(kN)
-21	-219.387	-42	-105.652	-42	-74.3714	-21	-266.86
-10.5	-406.9	-21	-323.042	-21	-358.931	-10.5	-438.8
-5.25	-371.15	-10.5	-369.1	-10.5	-493.3	-5.25	-401.92
-2.625	-325.318	-5.25	-329.033	-5.25	-430.12	-2.625	-318.371
-1.3125	-244.795	-2.625	-244.492	-2.625	-354.301	-1.325	-221.871
0	0	-1.3125	-147.97	-1.3125	-243.95	0	0
1.3125	291.213	0	0	0	0	1.3125	266.86
2.625	408.969	1.3125	238.501	1.3125	304.045	2.625	363.359
5.25	462.619	2.625	323.042	2.625	378.127	5.25	485.47
10.5	472.7	5.25	422.703	5.25	468.897	10.5	517.7
21	366.948	10.5	504.2	10.5	520.6	21	369.786
42	109.742	21	480.046	21	485.006
		42	220.338	42	203.726
