# Supplementary material for: Shear Performance of Horizontal Joints in Short Precast Concrete Columns with Sleeve Grouted Connections under Cyclic Loading
Source: PLoS One. 2016 Nov 18;11(11):e0165988. doi: 10.1371/journal.pone.0165988 (PMC5115676; doi:10.1371/journal.pone.0165988)
Supplement: S2 File — (XLSX) [file pone.0165988.s002.xlsx]

## Sheet: Sheet1
n0.6-1.5		n0.6-1.0		n0.6-0.5		n0.3-1.5		n0.3-1.0		n0.3-0.5		n0.1-1.5		n0.1-1.0		n0.1-0.5		PSC-A-1		PSC-C-4
displacement(mm)	force(kN)	displacement(mm)	force(kN)	displacement(mm)	force(kN)	displacement(mm)	force(kN)	displacement(mm)	force(kN)	displacement(mm)	force(kN)	displacement(mm)	force(kN)	displacement(mm)	force(kN)	displacement(mm)	force(kN)	displacement(mm)	force(kN)	displacement(mm)	force(kN)
-21	-243.372	-7	-248.971	-1.7325	-286.091	-19.9113	-248.837	-6.82959	-252.067	-1.75	-278.14	-21	-250.427	-7	-255.061	-3.5	-300.811	-42	-211.506	-42	-176.602
-10.5	-301.334	-3.43	-370.249	-0.4375	-343.079	-10.4856	-278.544	-3.3817	-327.221	-0.874999	-325.108	-10.5	-248.374	-3.43	-299.67	-1.785	-367.8	-21	-277.928	-21	-289.632
-5.25	-312.282	-1.75	-368.408	-0.315	-372.355	-2.61665	-300.717	-1.68518	-320.825	-0.35	-358.266	-5.25	-270.264	-1.33	-282.574	-1.7325	-269.071	-10.5	-339.634	-10.5	-391.605
-2.625	-296.001	-0.875	-302.018	0	0	-2.59453	-309.375	-0.870586	-283.877	0	0	-2.625	-263.468	-0.875002	-216.39	-0.866249	-193.64	-5.25	-423.29	-5.25	-411.06
-1.3125	-218.688	0	0	0.4375	392.04	-1.31117	-203.051	0	0	0.4375	339.715	-1.3125	-160.473	0	0	-0.42875	-174.334	-2.625	-380.772	-2.625	-366.038
0	0	0.875	330.97	0.594999	490.579	0	0	0.839722	277.424	0.524999	382.988	0	0	0.875002	214.309	0	0	-1.3125	-267.493	-1.3125	-280.451
1.3125	237.26	1.75	362.985	1.75	284.689	1.29809	212.871	1.29813	346.248	1.75	277.362	1.3125	170.451	1.75	291.257	0.4375	172.032	0	0	0	0
2.49375	363.355	3.5	376.52			2.35867	310.967	3.4498	322.04			2.65897	271.621	3.50001	295.41	0.857499	190.839	1.3125	253.447	1.3125	264.065
10.5	309.024	7	245.961			9.79743	296.978	6.79218	264.056			5.25	265.745	7	253.124	1.54	325.251	2.625	389.802	2.625	395.258
19.95	263.822					20.6416	241.702					10.5	256.92			3.5	275.23	5.25	446.09	5.25	453.5
												21	246.643					10.5	410.772	10.5	420.726
																		21	288.464	21	300.491
																		42	134.549	42	158.439
