# Supplementary material for: Shear Performance of Horizontal Joints in Short Precast Concrete Columns with Sleeve Grouted Connections under Cyclic Loading
Source: PLoS One. 2016 Nov 18;11(11):e0165988. doi: 10.1371/journal.pone.0165988 (PMC5115676; doi:10.1371/journal.pone.0165988)
Supplement: S3 File — (XLSX) [file pone.0165988.s003.xlsx]

## Sheet: Sheet1
cases	n0.1-0.5		n0.3-0.5		n0.6-0.5		n0.1-1.0		n0.3-1.0		n0.6-1.0		n0.1-1.5		n0.3-1.5		n0.6-1.5
	joint horizontal displacement(mm)	shear force(kN)	joint horizontal displacement(mm)	shear force(kN)	joint horizontal displacement(mm)	shear force(kN)	joint horizontal displacement(mm)	shear force(kN)	joint horizontal displacement(mm)	shear force(kN)	joint horizontal displacement(mm)	shear force(kN)	joint horizontal displacement(mm)	shear force(kN)	joint horizontal displacement(mm)	shear force(kN)	joint horizontal displacement(mm)	shear force(kN)
	0	0	0	0	0	0	0	0	0	0	0	0	0	0	0	0	0	0
	0.309323	171.919	0.15912	294.737	0.17275	412.912	0.260399	186.535	0.198805	263.664	0.0632159	257.121	0.141373	195.595	0.141373	195.595	0.0914296	236.62
	0.726709	190.839	0.243956	383.738	0.223093	490.579	0.303589	214.654	0.318114	345.362	0.149578	360.439	0.26764	259.004	0.279605	315.991	0.169742	365.852
	1.53403	263.86	0.248494	357.119	0.275447	284.698	0.725443	267.307	0.410185	316.851	0.163111	383.615	0.449498	277.691	0.398437	291.33	0.197195	316.684
	1.83894	291.68	0.278555	265.731			1.03109	249.212	0.431782	248.941	0.184668	374.381	1.99242	268.721	0.441314	292.566	0.207618	310.764
	2.00971	322.469									0.190128	358.638	2.38217	263.796	0.50143	286.153	0.235494	291.036
															0.55494	279.546	0.33114	261.264
															0.716104	237.42	0.366039	237.066
																	0.404481	205.957
